# Supplementary material for: YAP and ECM Stiffness: Key Drivers of Adipocyte Differentiation and Lipid Accumulation
Source: Cells. 2024 Nov 18;13(22):1905. doi: 10.3390/cells13221905 (PMC11593301; doi:10.3390/cells13221905)
Supplement: Supplementary file 1 [file cells-13-01905-s001.zip]

Archive with 1 entries (1 files):
- cells-3268182-supplementary.pdf
